# Supplementary material for: Understanding the “individual drug reaction” from the perspective of the interaction between probiotics and lovastatin in vitro and in vivo
Source: Microbiome. 2023 Sep 25;11:209. doi: 10.1186/s40168-023-01658-z (PMC10518969; doi:10.1186/s40168-023-01658-z)
Supplement: Supplementary file 3 — Additional file 2. [file 40168_2023_1658_MOESM2_ESM.xlsx]

## Sheet: Standard curve
	Acetic acid	Propionic acid	Isobutyric acid	Butyric acid	Isovaleric acid	Valeric acid
Standard 1 (0.1vL/mL)	531.4	990.3	1276.7	1214.4	1649.4	2259.7
Standard 2 (0.05vL/mL)	232.2	467.9	618.1	578.5	792.5	1077.9
Standard 3 (0.02vL/mL)	85.3	175.5	237.4	217.4	302.4	406.4
Standard 4 (0.01vL/mL)	30.6	63.3	85.2	76.5	105.5	138.6
Standard 5 (0.005vL/mL)	7.8	28.4	40.9	35.7	51	66.2
		Acetic acid						Propionic acid						Isobutyric acid
	0.1	531.4					0.1	990.3					0.1	1276.7
	0.05	232.2					0.05	467.9					0.05	618.1
	0.02	85.3					0.02	175.5					0.02	237.4
	0.01	30.6					0.01	63.3					0.01	85.2
	0.005	7.8					0.005	28.4					0.005	40.9
		Butyric acid						Isovaleric acid						Valeric acid
	0.1	1214.4					0.1	1649.4					0.1	2259.7
	0.05	578.5					0.05	792.5					0.05	1077.9
	0.02	217.4					0.02	302.4					0.02	406.4
	0.01	76.5					0.01	105.5					0.01	138.6
	0.005	35.7					0.005	51					0.005	66.2

## Sheet: Acetic acid
Group	golden hamsterID	μg/g
Model+Carboxymethyl Cellulose (MO)	192	48.272
Model+Carboxymethyl Cellulose (MO)	A103	40.8644
Model+Carboxymethyl Cellulose (MO)	195	39.7545
Model+Carboxymethyl Cellulose (MO)	A70	39.1797
Model+Carboxymethyl Cellulose (MO)	115	45.7086
Model+Carboxymethyl Cellulose (MO)	185	39.1116
Model+lovastatin (Lov)	184	39.695
Model+lovastatin (Lov)	A101	41.0397
Model+lovastatin (Lov)	A104	33.0262
Model+lovastatin (Lov)	121	35.0915
Model+lovastatin (Lov)	189	45.9332
Model+lovastatin (Lov)	182	45.3656
Model+Lactiplantibacillus plantarum A5 (A5)	A105	40.9956
Model+Lactiplantibacillus plantarum A5 (A5)	181	51.7272
Model+Lactiplantibacillus plantarum A5 (A5)	178	47.2042
Model+Lactiplantibacillus plantarum A5 (A5)	A67	41.215
Model+Lactiplantibacillus plantarum A5 (A5)	200	51.1064
Model+Lactiplantibacillus plantarum A5 (A5)	117	73.4086
Model+Lactiplantibacillus plantarum C3 (C3)	198	52.7992
Model+Lactiplantibacillus plantarum C3 (C3)	199	48.7523
Model+Lactiplantibacillus plantarum C3 (C3)	A106	50.7176
Model+Lactiplantibacillus plantarum C3 (C3)	B13	42.7281
Model+Lactiplantibacillus plantarum C3 (C3)	A109	42.3816
Model+Lactiplantibacillus plantarum C3 (C3)	123	47.6476
Model+Lacticaseibacillus paracasei strain Shirota (LcS)	118	49.7352
Model+Lacticaseibacillus paracasei strain Shirota (LcS)	A102	51.6385
Model+Lacticaseibacillus paracasei strain Shirota (LcS)	120	37.3614
Model+Lacticaseibacillus paracasei strain Shirota (LcS)	A69	52.5346
Model+Lacticaseibacillus paracasei strain Shirota (LcS)	186	51.1598
Model+Lacticaseibacillus paracasei strain Shirota (LcS)	197	55.9815

## Sheet: Propionic acid
Group	golden hamsterID	μg/g
Model+Carboxymethyl Cellulose (MO)	192	36.5972
Model+Carboxymethyl Cellulose (MO)	A103	17.6046
Model+Carboxymethyl Cellulose (MO)	195	28.161
Model+Carboxymethyl Cellulose (MO)	A70	26.9964
Model+Carboxymethyl Cellulose (MO)	115	38.1944
Model+Carboxymethyl Cellulose (MO)	185	18.5869
Model+lovastatin (Lov)	184	22.2814
Model+lovastatin (Lov)	A101	17.7832
Model+lovastatin (Lov)	A104	16.1642
Model+lovastatin (Lov)	121	17.323
Model+lovastatin (Lov)	189	24.1079
Model+lovastatin (Lov)	182	18.3802
Model+Lactiplantibacillus plantarum A5 (A5)	A105	19.3417
Model+Lactiplantibacillus plantarum A5 (A5)	181	18.3112
Model+Lactiplantibacillus plantarum A5 (A5)	178	30.2394
Model+Lactiplantibacillus plantarum A5 (A5)	A67	18.8455
Model+Lactiplantibacillus plantarum A5 (A5)	200	23.3264
Model+Lactiplantibacillus plantarum A5 (A5)	117	27.6761
Model+Lactiplantibacillus plantarum C3 (C3)	198	28.7746
Model+Lactiplantibacillus plantarum C3 (C3)	199	19.0781
Model+Lactiplantibacillus plantarum C3 (C3)	A106	28.5701
Model+Lactiplantibacillus plantarum C3 (C3)	B13	18.1501
Model+Lactiplantibacillus plantarum C3 (C3)	A109	28.2122
Model+Lactiplantibacillus plantarum C3 (C3)	123	24.6367
Model+Lacticaseibacillus paracasei strain Shirota (LcS)	118	23.5342
Model+Lacticaseibacillus paracasei strain Shirota (LcS)	A102	31.0075
Model+Lacticaseibacillus paracasei strain Shirota (LcS)	120	24.0488
Model+Lacticaseibacillus paracasei strain Shirota (LcS)	A69	22.5994
Model+Lacticaseibacillus paracasei strain Shirota (LcS)	186	20.1608
Model+Lacticaseibacillus paracasei strain Shirota (LcS)	197	28.9624

## Sheet: Isobutyric acid
Group	golden hamsterID	μg/g
Model+Carboxymethyl Cellulose (MO)	192	35.257
Model+Carboxymethyl Cellulose (MO)	A103	18.7405
Model+Carboxymethyl Cellulose (MO)	195	40.6158
Model+Carboxymethyl Cellulose (MO)	A70	33.1765
Model+Carboxymethyl Cellulose (MO)	115	42.1974
Model+Carboxymethyl Cellulose (MO)	185	24.1732
Model+lovastatin (Lov)	184	18.0315
Model+lovastatin (Lov)	A101	14.641
Model+lovastatin (Lov)	A104	15.3601
Model+lovastatin (Lov)	121	16.3513
Model+lovastatin (Lov)	189	20.0708
Model+lovastatin (Lov)	182	15.6438
Model+Lactiplantibacillus plantarum A5 (A5)	A105	18.2261
Model+Lactiplantibacillus plantarum A5 (A5)	181	16.3329
Model+Lactiplantibacillus plantarum A5 (A5)	178	34.7474
Model+Lactiplantibacillus plantarum A5 (A5)	A67	18.2405
Model+Lactiplantibacillus plantarum A5 (A5)	200	19.031
Model+Lactiplantibacillus plantarum A5 (A5)	117	33.7437
Model+Lactiplantibacillus plantarum C3 (C3)	198	28.2713
Model+Lactiplantibacillus plantarum C3 (C3)	199	21.2735
Model+Lactiplantibacillus plantarum C3 (C3)	A106	37.2533
Model+Lactiplantibacillus plantarum C3 (C3)	B13	21.2897
Model+Lactiplantibacillus plantarum C3 (C3)	A109	31.9299
Model+Lactiplantibacillus plantarum C3 (C3)	123	18.5589
Model+Lacticaseibacillus paracasei strain Shirota (LcS)	118	18.9837
Model+Lacticaseibacillus paracasei strain Shirota (LcS)	A102	32.7913
Model+Lacticaseibacillus paracasei strain Shirota (LcS)	120	20.728
Model+Lacticaseibacillus paracasei strain Shirota (LcS)	A69	21.9827
Model+Lacticaseibacillus paracasei strain Shirota (LcS)	186	17.5674
Model+Lacticaseibacillus paracasei strain Shirota (LcS)	197	24.8145

## Sheet: Butyric acid
Group	golden hamsterID	μg/g
Model+Carboxymethyl Cellulose (MO)	192	65.7515
Model+Carboxymethyl Cellulose (MO)	A103	44.5857
Model+Carboxymethyl Cellulose (MO)	195	59.0837
Model+Carboxymethyl Cellulose (MO)	A70	62.0685
Model+Carboxymethyl Cellulose (MO)	115	82.2636
Model+Carboxymethyl Cellulose (MO)	185	28.6396
Model+lovastatin (Lov)	184	24.8659
Model+lovastatin (Lov)	A101	34.3061
Model+lovastatin (Lov)	A104	22.2393
Model+lovastatin (Lov)	121	15.1536
Model+lovastatin (Lov)	189	25.7515
Model+lovastatin (Lov)	182	19.6861
Model+Lactiplantibacillus plantarum A5 (A5)	A105	40.0104
Model+Lactiplantibacillus plantarum A5 (A5)	181	39.0565
Model+Lactiplantibacillus plantarum A5 (A5)	178	60.8089
Model+Lactiplantibacillus plantarum A5 (A5)	A67	23.2638
Model+Lactiplantibacillus plantarum A5 (A5)	200	39.0885
Model+Lactiplantibacillus plantarum A5 (A5)	117	71.6032
Model+Lactiplantibacillus plantarum C3 (C3)	198	45.1021
Model+Lactiplantibacillus plantarum C3 (C3)	199	35.3816
Model+Lactiplantibacillus plantarum C3 (C3)	A106	68.7265
Model+Lactiplantibacillus plantarum C3 (C3)	B13	28.0389
Model+Lactiplantibacillus plantarum C3 (C3)	A109	89.1232
Model+Lactiplantibacillus plantarum C3 (C3)	123	52.2104
Model+Lacticaseibacillus paracasei strain Shirota (LcS)	118	47.3896
Model+Lacticaseibacillus paracasei strain Shirota (LcS)	A102	46.1871
Model+Lacticaseibacillus paracasei strain Shirota (LcS)	120	37.2774
Model+Lacticaseibacillus paracasei strain Shirota (LcS)	A69	45.9443
Model+Lacticaseibacillus paracasei strain Shirota (LcS)	186	38.6569
Model+Lacticaseibacillus paracasei strain Shirota (LcS)	197	49.1877
